# Supplementary material for: Quantitative Analysis of Peanut Skin Adulterants by Fourier Transform Near-Infrared Spectroscopy Combined with Chemometrics
Source: Foods. 2025 Feb 1;14(3):466. doi: 10.3390/foods14030466 (PMC11817778; doi:10.3390/foods14030466)
Supplement: Supplementary file 1 [file foods-14-00466-s001.zip]

Archive with 1 entries (1 files):
- foods-3438616-supplementary.pdf
